# Supplementary material for: Evaluation of the Accuracy, Surgical Time, and Learning Curve of Freehand, Static, and Dynamic Computer‐Assisted Implant Surgery in an In Vitro Study
Source: Clin Oral Implants Res. 2025 Jan 21;36(5):555–65. doi: 10.1111/clr.14403 (PMC12066894; doi:10.1111/clr.14403)
Supplement: Supplementary file 1 — Appendix S1. Percentage of the participant’s expression of the named subjective emotions during the implant bed preparation and insertion during freehand, S‐CAIS, and D‐CAIS. [file CLR-36-555-s001.zip]

Archive with 8 entries (8 files):
- Appendix 1.png
- Appendix 2.png
- Appendix 3.png
- Appendix 4.png
- Appendix 5.png
- Appendix 6.png
- Appendix 7.png
- Appendix 8.png
